# Supplementary material for: Women’s awareness, knowledge, attitudes, and behaviours towards nutrition and health in Pakistan: Evaluation of kitchen gardens nutrition program
Source: PLoS One. 2023 Sep 14;18(9):e0291245. doi: 10.1371/journal.pone.0291245 (PMC10501633; doi:10.1371/journal.pone.0291245)
Supplement: S1 Data — (XLSX) [file pone.0291245.s001.xlsx]

## Sheet: Sheet1
ID	Age category	Education level	Monthly HH Income	Home status	Source drinking water	Decision maker	Main source of information	Print media	Electronic media	Social media	Social referents	Community referents	Health workers	NGOs	Total family member	Study groups	Awareness	Serious illnesses	Physical growth of children	Mental disability in children	Pregnant women & unborn child health complications	Delivery complications	Iron deficiency/Anemia in mother and child	Maternal and child mortality	I am planning to set up my own kitchen garden	I am planning to attend kithen garden training	I am planning to introduce more veg and fruitsin diet	I am planning to reduce meat in take of my family	I am planning to learn more knowldge on improving food&nutrition security	I want to learn more about health impact of food & nutrition	Homegrown Vegetables taste fresher than bought from a market	Homegrown Vegetables are cheaper than bought from market	We eat fruits every day	We eat vegetables every day	I eat a variety of vegetables (e.g., lettuce, cabbage, tomatoes, carrots, etc.), every day	If I have any questions about food and nutrition issues, I’m able to get information and advice from…., etc
1	2	1	2	1	5	2	1	0	0	0	0	0	0	1	2	1	1	0	0	0	0	0	1	0	5	5	5	5	5	5	5	5	5	5	5	5
2	2	1	1	1	1	2	1	0	1	1	0	0	0	1	12	1	1	0	0	0	1	0	1	0	5	4	4	5	5	5	5	5	5	5	1	5
3	2	1	2	1	5	2	2	0	1	0	0	0	0	1	20	1	1	1	1	0	1	0	1	0	5	5	5	5	5	5	5	5	5	5	5	5
4	2	2	1	1	1	2	4	0	1	1	0	0	0	1	8	1	1	0	0	0	0	0	1	0	5	4	4	3	4	4	5	5	3	3	4	4
5	2	1	1	1	5	2	2	0	1	0	0	0	0	1	6	1	1	0	0	0	0	0	1	0	5	5	5	5	5	5	5	5	5	5	5	5
6	2	3	1	1	3	4	4	1	1	0	1	0	1	1	11	1	1	1	0	0	1	0	0	0	5	5	5	4	5	5	4	5	4	5	5	5
7	2	2	1	1	2	3	4	0	1	0	1	0	1	1	9	1	1	1	1	1	1	1	1	1	4	4	5	5	5	5	4	5	4	4	5	4
8	3	1	1	1	2	3	1	0	1	0	1	1	0	1	15	1	1	1	1	1	1	1	1	1	4	4	4	5	5	5	4	4	4	4	5	4
9	2	1	1	1	2	5	4	0	0	0	1	1	0	0	7	1	1	1	1	1	1	1	1	1	4	5	4	5	5	5	4	4	4	4	5	4
10	2	1	2	1	2	2	3	0	1	0	1	1	0	1	6	1	1	1	1	1	1	1	1	1	4	4	4	5	5	5	4	4	4	4	5	4
11	2	1	1	1	5	2	2	0	0	0	0	0	0	1	3	1	1	0	0	0	0	0	0	0	5	5	5	5	5	5	5	5	5	5	5	5
12	4	1	1	1	2	2	4	0	0	0	0	0	0	1	9	1	1	1	1	0	0	0	1	0	5	5	5	4	5	3	1	2	4	4	5	5
13	2	1	1	1	2	2	4	0	0	0	0	0	1	0	2	1	1	1	1	1	1	1	1	1	5	5	5	5	5	5	5	5	5	5	5	5
14	2	2	1	1	2	4	2	0	0	0	1	0	1	0	3	1	1	1	1	1	1	1	1	1	5	5	5	5	5	5	5	5	5	5	5	5
15	3	2	1	2	2	3	3	0	1	0	0	0	0	1	13	1	1	1	1	1	1	1	1	1	5	5	5	5	5	5	5	5	5	5	5	5
16	3	1	1	2	2	2	2	0	1	0	0	0	0	1	2	1	1	0	0	0	0	0	0	0	4	4	5	5	5	5	5	5	5	5	5	5
17	2	2	1	1	1	1	1	0	1	1	0	0	0	1	5	1	1	0	0	0	0	0	1	0	5	4	4	3	4	4	5	5	3	3	4	4
18	3	1	1	1	5	3	2	0	1	0	0	0	0	1	15	1	1	1	1	1	1	1	1	1	5	5	5	5	5	5	5	5	5	5	5	5
19	3	1	1	1	2	3	4	0	0	0	1	0	0	0	2	1	1	1	1	1	1	1	1	1	5	5	5	4	5	5	5	5	5	5	5	1
20	2	1	2	1	5	2	2	0	1	0	0	0	1	1	3	1	1	0	0	0	1	0	1	0	5	5	5	5	5	5	5	5	5	5	5	5
21	2	1	1	1	5	3	1	0	0	0	1	0	0	0	15	1	1	0	0	0	1	1	1	0	5	5	5	4	5	5	5	5	4	5	5	5
22	3	1	1	2	2	1	4	0	0	0	1	0	0	0	14	1	1	1	1	1	1	1	1	1	5	5	5	4	5	5	5	5	5	5	5	5
23	3	1	1	1	2	4	1	0	0	0	1	0	1	1	10	1	1	1	0	1	1	1	1	1	5	5	5	4	5	5	5	5	5	5	1	5
24	2	1	1	1	5	1	2	0	0	0	0	0	0	1	4	1	1	1	1	0	1	0	1	1	5	5	5	5	5	5	5	5	5	5	5	5
25	2	2	1	1	1	4	2	0	1	1	0	0	0	1	6	1	1	0	0	0	0	0	1	1	5	5	5	4	4	4	5	4	5	5	5	4
26	2	1	2	2	2	5	1	0	0	1	1	1	0	0	8	1	1	1	1	1	1	1	1	1	5	5	5	1	5	5	1	5	4	5	5	5
27	2	1	1	1	2	1	1	0	0	1	1	1	0	0	10	1	1	1	1	1	1	1	1	1	5	4	4	3	4	4	4	5	2	3	4	5
28	3	2	1	1	5	4	1	0	0	1	0	0	0	1	12	1	1	1	1	1	1	1	1	1	5	5	5	5	5	5	4	5	5	4	5	5
29	2	1	4	1	1	2	1	0	0	0	1	0	0	1	10	1	1	1	1	1	1	1	1	1	5	4	4	2	4	5	4	5	4	4	5	5
30	2	1	4	1	2	2	2	0	0	0	1	0	0	0	8	1	1	0	1	0	1	0	1	0	5	4	4	3	5	5	4	5	4	4	5	5
31	2	3	1	2	1	2	1	0	0	0	0	0	0	0	7	0	1	1	1	0	1	0	1	0	5	5	5	5	5	5	2	2	2	4	5	5
32	2	1	1	1	1	2	2	0	0	0	0	0	0	0	4	0	1	1	1	0	1	0	1	0	2	2	2	2	2	2	2	2	4	4	5	5
33	2	1	1	2	5	2	1	0	0	0	0	0	0	0	5	0	1	1	1	0	1	0	1	0	1	1	1	1	1	1	1	1	2	4	5	5
34	2	1	3	1	5	2	1	0	0	0	0	0	0	0	4	0	1	0	0	1	0	0	0	0	1	1	1	1	1	1	1	1	4	4	5	5
35	3	1	1	1	5	2	1	0	0	1	1	1	0	1	8	0	1	0	1	1	1	1	1	1	3	3	3	3	3	3	1	1	4	4	5	5
36	3	1	2	1	5	2	1	0	0	0	0	0	0	0	6	0	1	1	1	0	1	0	1	0	4	4	4	4	4	4	1	1	2	2	2	3
37	3	1	1	2	1	3	1	0	0	0	0	0	0	0	10	0	0	0	0	0	0	1	0	0	4	4	4	4	4	4	2	2	5	5	5	4
38	3	1	2	1	4	3	1	0	1	0	0	0	0	1	8	0	1	1	0	1	0	1	1	1	1	1	1	1	1	1	1	1	4	5	5	4
39	2	1	3	1	2	3	3	0	0	0	1	0	0	1	5	0	1	1	0	0	0	1	0	0	2	2	2	2	3	2	1	1	4	4	5	4
40	2	3	2	1	5	3	4	0	0	0	0	0	0	0	12	0	1	1	0	0	0	0	0	0	3	3	3	3	3	3	1	1	1	1	1	3
41	3	1	1	1	1	1	2	0	0	1	0	0	0	1	12	0	1	0	0	1	1	0	0	0	1	1	1	1	1	1	1	1	1	3	1	3
42	3	1	2	1	1	4	4	0	0	1	1	0	0	0	7	0	1	1	1	1	1	1	1	1	4	4	4	4	4	4	1	1	2	4	5	3
43	2	3	4	1	1	3	4	0	0	1	1	0	0	0	2	0	1	0	1	1	1	1	1	1	4	4	4	4	4	4	1	1	1	2	2	2
44	3	2	2	1	5	4	4	0	0	0	0	0	0	0	4	0	1	0	0	0	0	0	0	0	1	1	1	1	1	1	1	1	1	1	5	4
45	2	1	2	1	3	1	1	0	0	0	0	0	0	0	8	0	1	0	1	1	1	1	1	0	1	1	1	1	1	1	1	1	4	4	5	4
46	3	2	4	2	2	4	4	0	0	0	0	0	0	0	10	0	1	1	1	0	1	0	0	0	4	4	4	4	4	4	2	2	4	5	5	4
47	2	5	2	1	2	5	1	0	0	0	0	0	0	0	5	0	1	1	1	0	0	0	1	0	5	5	5	5	5	5	1	1	4	4	5	4
48	3	1	4	1	3	1	1	0	0	0	1	0	0	1	4	0	1	0	0	0	0	0	1	0	5	5	5	5	5	5	2	2	4	5	5	4
49	2	1	2	2	3	5	4	0	0	1	1	1	0	0	6	0	1	0	0	0	0	0	1	0	4	4	4	4	4	4	1	1	4	4	5	4
50	2	3	3	1	5	1	2	0	0	0	1	0	0	0	10	1	1	1	1	1	1	1	1	0	5	4	4	3	5	5	5	5	5	4	4	5
51	3	4	3	1	2	2	1	1	0	0	0	0	0	1	20	1	1	1	1	0	1	1	1	1	5	5	5	5	5	5	5	5	5	5	5	5
52	3	3	1	1	5	1	2	0	0	1	0	0	0	1	16	1	1	1	1	0	1	0	1	0	5	5	5	5	5	5	5	5	5	5	5	5
53	2	1	4	1	5	4	4	0	0	1	0	0	0	1	3	1	1	1	1	0	1	1	0	0	5	4	3	3	5	4	5	4	5	4	5	4
54	2	1	1	1	2	4	4	0	0	1	0	1	0	0	4	1	1	1	1	1	1	1	1	1	4	4	4	4	2	3	4	4	4	4	4	5
55	2	3	2	1	5	4	4	0	0	1	0	0	0	1	5	1	1	1	1	0	1	1	1	0	5	5	5	4	4	4	4	4	5	4	4	5
56	2	1	3	2	5	2	2	0	0	1	0	0	0	0	5	1	1	1	1	1	1	1	1	1	5	3	4	4	4	4	5	5	2	4	5	4
57	2	1	2	1	4	4	2	0	0	1	0	0	1	1	6	1	1	1	1	1	1	1	1	1	4	4	5	4	4	5	4	4	2	4	5	4
58	3	2	1	1	5	2	1	0	0	1	0	1	0	0	10	1	1	1	1	1	1	1	1	1	4	3	4	4	4	4	4	4	2	4	5	4
59	2	1	2	1	5	4	2	0	0	0	1	0	0	0	8	1	1	1	1	1	1	1	1	1	4	4	5	4	5	5	4	4	2	4	5	4
60	3	1	1	1	6	3	4	0	0	1	1	0	0	0	9	1	0	1	1	0	1	0	1	1	4	4	4	2	5	5	1	2	2	4	5	1
61	3	2	1	1	2	2	3	0	0	0	1	0	0	1	7	1	1	1	1	1	1	1	1	1	2	2	3	5	5	5	2	4	4	5	5	5
62	3	1	4	1	5	1	4	0	0	1	1	0	0	1	3	1	1	1	1	1	1	1	1	1	4	4	5	5	5	5	2	4	4	4	5	4
63	3	1	1	1	2	1	4	0	0	0	1	0	0	1	11	1	1	1	1	1	1	1	1	1	5	5	5	4	5	5	5	5	4	5	5	4
64	2	1	2	1	2	1	3	1	0	0	1	0	0	1	13	1	0	1	0	1	1	0	1	0	5	5	4	4	5	5	5	5	4	5	5	4
65	2	1	2	1	6	2	4	0	0	0	1	0	0	1	12	1	1	1	1	1	1	1	1	1	5	5	5	4	5	5	1	4	4	4	5	5
66	2	1	4	1	6	5	4	1	1	0	1	0	0	1	8	1	1	1	0	0	1	0	0	0	5	5	5	4	5	5	4	5	4	5	5	5
67	5	5	1	1	2	1	4	0	0	1	0	0	1	1	9	1	1	1	1	1	1	1	1	1	5	5	5	4	5	5	5	4	5	5	5	5
68	2	2	4	1	5	4	4	1	1	0	1	0	0	1	2	1	1	1	0	0	1	1	0	0	5	5	5	4	5	5	4	5	4	5	5	5
69	5	1	2	1	5	5	4	1	0	0	1	0	1	1	4	1	1	1	1	1	1	1	1	1	5	5	5	4	5	5	4	5	4	5	5	5
70	2	2	1	1	5	5	4	1	1	0	1	0	0	1	6	1	1	1	0	0	1	0	0	0	5	5	5	4	5	5	5	5	5	5	5	5
71	2	1	1	1	5	5	4	0	0	1	0	0	1	1	8	1	1	1	1	0	1	0	1	0	5	5	5	4	5	5	5	5	5	5	5	5
72	3	1	4	1	3	4	4	1	1	0	1	0	1	1	7	1	1	1	0	0	1	0	0	0	5	5	5	4	4	5	4	5	4	5	5	5
73	3	1	1	1	3	4	4	1	1	0	1	0	0	1	5	1	1	1	0	0	1	0	0	0	5	5	5	4	5	5	4	5	4	5	5	5
74	3	2	1	1	2	5	4	1	1	0	1	0	1	1	12	1	1	1	0	0	1	0	0	0	5	5	5	4	5	5	4	5	4	5	5	5
75	3	5	1	1	5	4	1	0	0	1	1	0	0	0	12	0	1	1	1	1	1	1	1	1	2	2	2	2	2	2	2	2	4	4	5	5
76	2	5	2	1	5	4	1	0	0	1	1	0	0	0	6	0	1	1	1	1	1	1	1	1	2	2	2	2	2	2	2	2	4	4	5	4
77	3	2	1	1	5	3	1	0	0	1	1	0	0	0	6	0	1	1	1	1	1	1	1	1	3	3	3	3	3	3	1	1	4	1	5	1
78	2	1	2	1	5	4	1	0	0	1	1	0	0	0	8	0	1	1	1	1	1	1	1	1	4	4	4	4	4	4	1	1	4	4	5	4
79	3	2	1	1	5	3	4	0	0	1	1	0	0	0	5	0	1	1	1	1	1	1	1	1	5	5	5	5	5	5	2	2	4	1	5	2
80	3	3	2	1	5	2	1	0	0	1	1	0	0	0	9	0	1	1	1	1	1	1	1	1	2	2	2	2	2	2	2	2	4	3	5	1
81	3	2	1	1	5	3	1	0	0	1	1	0	0	0	7	0	1	1	1	1	1	1	1	1	5	5	5	5	5	5	1	1	4	2	5	1
82	3	2	1	1	5	3	1	0	0	1	1	0	0	0	7	0	1	1	1	1	1	1	1	1	2	2	2	2	2	2	2	2	4	2	5	2
83	2	4	2	1	5	1	2	0	1	0	0	0	0	0	8	1	1	1	0	0	0	0	0	0	5	5	5	5	5	5	5	5	5	5	5	5
84	2	1	1	1	5	2	4	0	0	1	1	0	0	0	5	0	1	0	0	1	0	1	1	1	4	4	4	4	4	4	1	1	2	1	2	2
85	3	1	1	1	1	3	4	0	0	1	0	0	0	1	4	0	1	1	1	0	0	0	1	1	3	3	3	3	3	3	1	1	4	4	5	4
86	2	2	3	1	5	2	1	0	0	0	1	0	0	1	6	0	1	1	1	1	1	1	1	0	3	3	3	3	3	3	1	1	4	4	5	5
87	2	1	1	1	5	4	4	0	0	1	1	0	0	0	8	0	1	0	1	1	1	1	1	0	1	1	1	1	1	1	1	1	4	1	2	2
88	3	1	2	1	1	1	2	0	0	0	0	0	0	0	13	0	1	0	0	0	1	1	1	1	5	5	5	5	5	5	2	2	4	4	5	5
89	2	3	1	1	5	1	2	0	1	0	0	0	0	1	12	1	1	1	1	0	1	0	1	0	5	5	5	5	5	5	5	5	5	5	5	5
90	3	1	1	1	1	2	4	0	0	1	0	0	0	1	10	0	1	1	0	1	0	1	1	0	5	5	5	5	5	5	1	1	4	4	5	4
91	2	3	1	1	2	4	4	0	0	0	0	0	0	0	6	0	1	1	0	0	0	0	0	1	3	3	3	3	3	3	2	2	4	4	5	4
92	3	1	2	1	6	1	4	0	0	0	0	0	0	0	8	0	0	1	0	0	0	0	0	1	3	3	3	3	3	3	1	1	4	4	5	4
93	2	1	2	1	2	5	4	0	0	1	1	0	0	1	11	0	1	1	0	1	0	1	1	1	4	4	4	4	4	4	1	1	4	4	5	4
94	3	1	4	1	5	5	1	0	0	0	1	0	0	1	7	0	1	1	1	0	0	0	1	0	4	4	4	4	4	4	2	2	4	2	5	4
95	2	1	1	1	2	2	4	0	0	0	0	0	0	0	12	0	1	1	0	1	1	0	1	0	2	2	2	2	2	2	2	2	3	4	5	4
96	2	4	1	1	2	2	4	0	0	0	0	0	0	0	10	0	1	1	1	0	1	1	1	0	5	5	5	5	5	5	2	2	4	4	5	4
97	2	4	4	1	2	2	4	0	0	0	0	0	0	0	12	0	1	1	1	0	0	0	1	0	5	5	5	5	5	5	1	1	4	4	5	4
98	2	2	2	1	2	2	4	0	0	0	0	0	0	0	15	0	1	1	0	1	1	0	1	0	5	5	5	5	5	5	2	2	4	4	5	4
99	2	1	4	1	1	1	1	0	0	0	0	0	0	0	10	0	1	1	1	0	1	0	1	0	5	5	5	5	5	5	1	1	4	4	5	4
100	2	1	4	1	1	2	1	0	0	0	0	0	0	0	4	0	1	1	1	0	1	0	1	0	4	4	4	4	4	4	1	1	4	4	5	5
101	3	2	1	1	2	2	4	0	0	0	0	0	0	0	10	1	1	1	1	0	1	0	0	0	4	4	4	4	4	4	4	4	4	4	5	4
102	3	1	4	1	2	2	4	0	0	0	0	0	0	0	10	1	1	1	0	0	0	0	1	0	3	3	3	3	3	3	3	3	3	5	4	2
103	2	5	2	1	2	1	4	0	0	1	0	0	0	1	13	0	0	0	0	0	1	1	1	1	4	4	3	3	4	3	4	5	5	4	5	4
104	2	1	1	1	2	2	4	0	0	0	0	0	0	1	4	0	1	1	1	1	1	0	0	1	5	4	4	4	3	3	5	5	4	4	5	5
105	3	1	2	1	2	1	4	0	0	0	0	0	0	0	6	0	0	1	1	1	0	1	0	1	5	3	3	3	5	5	5	5	5	5	5	5
106	2	1	1	1	2	4	1	0	0	0	0	0	1	1	12	0	0	1	0	1	1	1	0	1	5	4	4	4	3	3	5	4	5	5	4	5
107	5	1	2	1	2	1	4	0	0	0	0	0	0	1	12	0	0	0	0	0	0	0	0	0	5	4	5	5	3	3	4	5	5	5	5	5
108	2	2	1	1	2	2	4	0	0	0	0	0	0	1	7	0	0	1	1	1	1	0	0	0	5	5	4	4	3	4	3	5	3	4	5	3
109	2	1	1	1	2	4	2	0	0	0	0	0	1	1	10	0	1	1	1	1	0	0	0	0	5	4	4	5	5	5	5	4	4	4	4	3
110	2	2	2	1	6	2	1	0	0	0	0	0	1	1	10	0	1	1	1	1	1	0	0	0	5	4	4	2	4	3	5	4	5	5	5	5
111	4	1	1	1	2	2	1	0	0	0	1	0	0	1	11	0	1	0	1	1	1	1	1	1	4	5	5	3	4	5	4	5	5	5	5	5
112	3	2	1	1	2	2	4	0	0	0	1	0	0	1	9	0	1	0	1	1	1	1	1	1	3	3	3	3	3	3	1	1	2	2	2	3
113	2	1	1	1	5	2	1	0	0	0	0	0	1	1	7	0	1	1	1	1	1	0	0	1	4	1	4	4	4	3	3	4	4	1	3	4
114	2	1	2	1	2	2	4	0	0	0	1	0	0	0	7	0	0	0	1	1	1	1	0	1	5	5	4	4	5	5	3	3	5	5	5	5
115	2	1	1	1	5	4	4	0	0	1	0	0	0	1	15	0	1	0	1	1	1	1	1	0	1	3	1	3	1	1	1	1	3	2	2	1
116	2	1	4	1	2	2	5	0	0	0	0	0	0	1	12	0	1	1	1	0	0	0	0	1	5	5	5	5	5	5	3	3	3	2	2	2
117	2	1	2	1	2	1	5	0	0	0	0	0	1	1	10	1	1	1	1	0	1	1	1	0	2	2	1	2	1	2	4	4	3	2	4	2
118	3	1	1	1	5	4	4	0	0	0	0	0	1	1	10	0	1	0	1	0	1	1	0	0	4	4	4	4	4	4	3	1	3	2	1	3
119	2	1	4	1	2	2	5	0	0	0	0	0	1	1	9	0	1	0	1	0	1	1	1	0	1	3	2	1	2	2	3	3	3	2	2	4
120	3	1	1	2	5	1	5	0	0	0	0	0	1	1	9	0	1	1	1	0	1	1	0	0	2	2	4	1	1	1	3	3	3	2	2	1
121	2	1	1	1	2	1	4	0	0	1	0	0	0	1	6	0	1	0	1	1	1	1	0	0	2	2	1	4	1	1	1	1	3	2	2	4
122	2	2	2	1	1	1	1	0	0	0	0	0	0	1	10	0	1	1	1	1	0	1	1	0	3	3	3	3	3	3	1	1	1	1	2	1
123	2	2	1	1	2	1	1	0	0	0	0	0	0	1	14	0	1	1	1	1	1	0	1	0	4	4	4	4	4	4	1	1	2	2	1	1
124	2	3	1	2	2	5	4	0	0	1	1	0	0	1	13	0	0	1	0	1	0	0	1	1	2	2	2	2	2	2	5	2	5	5	5	4
125	2	2	1	1	2	1	4	0	0	0	0	0	0	1	8	0	0	1	0	0	1	0	1	1	4	4	4	4	4	4	1	1	1	2	1	2
126	2	2	2	1	2	2	4	0	0	0	1	0	0	1	7	1	1	1	1	1	1	1	1	1	5	4	4	3	4	5	4	4	2	4	5	4
127	2	1	4	1	2	2	4	0	0	0	1	0	0	0	6	1	1	1	1	1	1	0	1	1	5	5	4	5	5	5	5	5	5	5	4	4
128	3	4	1	1	2	2	4	0	0	0	1	0	0	1	9	1	1	1	1	1	1	1	1	1	5	5	4	3	5	5	5	4	2	4	5	4
129	3	4	1	1	4	1	4	0	0	1	0	0	0	1	5	1	1	1	1	0	1	1	1	0	4	5	4	5	4	4	5	5	5	5	5	4
130	2	1	2	1	2	2	4	0	0	0	1	1	0	1	7	1	1	1	1	1	1	1	1	1	5	5	4	3	5	5	5	2	2	4	5	4
131	2	2	3	1	2	1	4	0	0	0	0	0	0	1	5	1	1	1	0	0	1	1	0	0	4	2	4	4	2	5	2	5	1	4	5	2
132	4	1	2	1	5	1	4	0	0	0	0	0	1	1	5	1	1	1	1	1	1	1	0	0	5	2	4	4	5	4	5	2	1	2	4	4
133	2	3	1	1	5	3	5	0	0	0	1	0	0	1	5	1	1	0	1	1	1	1	1	1	4	2	5	4	2	5	4	5	3	2	5	4
134	2	1	1	1	5	1	1	0	0	0	0	0	1	1	3	1	1	1	1	1	1	1	1	0	4	4	2	1	4	4	2	2	4	2	4	4
135	2	1	2	1	5	2	4	0	0	0	0	0	0	1	14	1	1	1	1	1	1	1	1	1	2	1	2	4	4	4	4	2	4	2	2	2
136	2	1	1	1	2	3	3	0	0	1	1	0	1	1	6	1	0	1	1	1	1	1	1	1	4	5	4	4	4	4	4	4	2	4	4	4
137	2	1	4	1	3	1	1	1	1	1	1	1	1	1	7	1	1	1	1	1	1	1	1	1	5	5	5	5	5	5	4	5	4	4	5	5
138	2	4	4	2	3	1	5	1	1	1	1	1	1	1	8	1	0	1	1	1	1	1	1	1	5	5	5	5	5	5	5	5	5	5	5	5
139	2	1	1	1	1	1	5	0	0	0	1	0	0	0	4	1	1	1	1	1	1	1	1	1	1	4	4	5	4	5	4	5	2	2	4	4
140	3	2	1	1	1	5	4	0	0	0	1	0	0	1	9	1	1	1	1	1	1	1	1	1	5	5	4	3	5	5	5	4	2	4	5	4
141	2	1	4	1	3	5	3	0	0	0	0	0	0	0	7	1	1	1	1	0	0	1	1	0	5	5	4	4	5	5	4	5	5	5	5	5
142	2	2	2	1	3	2	5	0	0	0	0	0	1	1	8	1	1	1	1	1	1	1	1	1	4	4	4	2	2	2	2	2	2	2	4	2
143	3	1	2	1	5	1	1	0	0	0	0	0	0	1	4	1	1	0	1	0	1	1	1	0	4	5	4	4	5	5	5	5	4	4	4	2
144	2	2	1	1	2	3	1	0	1	1	1	1	1	1	4	1	1	1	1	1	1	1	1	1	5	4	4	4	3	4	5	5	2	5	5	5
145	2	3	1	1	1	1	4	0	0	1	0	0	0	1	8	1	1	0	1	1	1	1	1	0	4	5	4	5	4	4	5	5	5	5	5	4
146	2	2	1	1	5	1	5	0	0	0	0	0	1	1	5	1	1	1	1	0	1	1	1	0	4	4	2	2	4	5	2	2	3	2	2	2
147	2	1	1	1	2	1	4	0	0	1	1	0	0	1	10	1	1	1	1	0	1	1	1	1	5	5	4	5	4	5	5	4	5	5	5	5
148	2	1	1	1	1	3	5	0	0	0	1	0	0	1	5	1	1	0	1	0	0	1	1	1	5	5	5	4	5	5	2	1	1	4	4	5
149	2	2	2	1	5	2	4	0	0	0	0	0	0	1	6	1	0	1	1	1	1	1	1	0	4	4	2	4	4	4	4	4	4	2	4	1
150	2	4	1	1	2	4	4	0	0	0	1	0	1	1	11	0	1	1	1	0	0	0	1	0	5	4	4	3	4	4	5	4	5	5	5	5
151	4	1	1	1	2	1	1	0	0	1	0	0	0	1	7	1	1	0	1	1	0	1	1	0	5	5	5	4	5	5	4	5	5	5	5	4
152	2	1	3	1	3	2	1	0	0	0	0	0	0	1	9	1	0	1	1	1	1	1	1	1	2	4	4	2	2	2	2	2	4	2	2	4
153	2	1	1	1	2	1	4	0	0	0	1	0	0	1	5	1	1	1	1	1	1	1	1	1	4	4	5	4	5	4	4	4	2	4	4	4
154	2	1	1	1	2	1	4	1	0	1	1	0	0	1	3	1	0	1	1	1	1	1	1	1	4	5	4	4	5	5	4	4	3	4	4	4
155	2	1	1	1	2	2	4	0	0	0	1	0	0	0	10	1	1	1	1	1	1	1	1	1	5	5	4	3	5	5	5	4	2	4	5	4
156	2	1	1	1	2	2	4	0	0	0	0	0	0	1	7	1	1	1	1	1	1	1	1	1	4	2	4	4	4	2	2	4	4	2	2	4
157	3	3	1	2	5	1	1	0	0	0	0	0	0	0	2	1	1	1	1	1	1	0	1	1	5	5	5	5	5	5	5	5	5	3	5	4
158	2	1	2	1	1	5	4	0	0	0	1	0	0	1	8	1	1	1	1	1	1	1	1	1	5	1	4	4	5	5	5	5	4	4	4	4
159	2	2	1	1	2	1	4	0	0	1	1	0	1	1	5	1	1	1	1	1	1	1	1	0	5	4	4	4	4	4	4	4	3	4	4	4
160	3	1	1	1	2	1	4	0	0	1	0	0	0	1	8	1	1	0	1	0	1	0	1	0	5	4	4	5	5	5	5	5	5	5	5	4
161	2	1	1	1	2	1	1	0	0	0	0	0	1	1	6	1	1	1	1	1	1	1	1	1	2	4	4	4	4	2	1	4	2	4	4	2
162	2	1	1	1	2	1	4	0	0	0	0	0	1	1	8	1	1	1	1	1	0	1	1	1	2	2	4	1	1	4	4	4	4	2	4	2
163	2	1	3	2	2	4	3	0	0	1	1	1	1	1	7	1	1	1	1	1	1	1	1	1	5	5	4	3	3	4	5	5	2	5	5	3
164	3	1	2	1	2	2	5	0	0	0	1	1	0	1	10	1	1	1	1	1	1	1	1	0	5	5	4	4	4	4	4	2	2	4	4	4
165	2	1	1	1	2	5	4	0	0	0	1	1	1	1	7	1	1	1	1	1	1	1	1	0	5	5	3	5	4	5	5	5	2	5	5	3
166	2	4	1	1	1	5	1	0	0	0	0	0	0	1	8	1	1	0	1	0	1	1	1	1	5	4	5	5	5	5	4	2	2	4	2	3
167	2	1	4	1	2	1	3	0	0	0	0	0	0	1	6	1	0	1	1	1	1	1	1	1	5	5	4	4	5	5	4	2	4	4	4	4
168	2	1	1	1	7	1	4	0	0	0	0	0	0	1	7	1	1	0	1	0	1	1	1	0	2	5	5	5	5	5	5	5	5	5	5	5
169	2	5	1	1	7	5	4	0	0	1	0	0	0	1	9	1	1	1	1	1	1	1	1	1	5	5	5	4	5	5	5	3	2	5	5	5
170	2	1	1	1	1	1	1	0	0	0	0	0	0	1	8	0	0	0	1	1	1	0	1	0	5	4	4	1	1	1	5	5	5	5	5	4
171	2	1	1	1	2	1	3	0	0	1	0	0	0	1	8	0	0	1	1	1	0	1	0	1	5	4	1	1	1	1	1	1	5	5	4	3
172	2	1	1	1	2	1	1	0	0	0	1	0	0	1	10	0	1	1	1	1	1	1	1	0	2	2	2	2	2	2	4	4	4	4	5	4
173	3	1	1	1	2	1	4	0	0	1	0	0	0	1	8	0	1	0	1	0	1	1	1	0	1	1	1	1	1	1	1	1	2	1	1	3
174	3	1	1	1	2	1	4	0	0	0	0	0	0	0	10	0	0	0	1	1	0	0	1	1	4	4	4	3	5	5	1	1	1	4	4	4
175	2	3	4	1	5	3	4	0	0	0	0	0	1	1	15	0	1	0	1	0	1	1	0	0	2	4	2	2	4	4	3	1	3	4	2	1
176	2	1	1	1	2	2	4	0	0	1	1	0	0	0	6	0	1	0	1	1	0	1	1	1	5	4	4	4	5	4	3	1	3	3	2	1
177	2	3	1	1	2	4	4	0	0	1	1	0	0	0	4	0	1	1	0	1	1	0	0	1	4	4	5	5	3	3	5	5	3	5	4	5
178	2	1	1	1	2	2	4	0	0	1	1	0	1	1	12	0	1	0	1	1	1	0	0	1	5	4	5	4	5	4	2	3	5	5	4	5
179	3	4	1	1	2	1	4	0	0	0	1	0	1	0	8	0	1	1	0	1	0	1	1	0	4	4	1	4	4	4	5	5	3	2	4	4
180	2	3	1	1	2	1	4	1	0	0	1	1	0	0	6	0	0	1	1	1	0	0	0	1	4	4	4	4	4	5	2	1	3	4	4	4
181	2	1	1	1	2	4	4	0	0	1	0	0	1	1	9	0	1	0	1	1	1	1	0	0	4	4	4	4	3	3	1	1	4	4	4	4
182	3	1	1	1	2	4	4	0	0	1	0	0	1	1	7	0	1	0	1	1	1	1	0	1	4	4	3	3	3	4	4	3	4	4	5	5
183	2	1	2	1	1	2	2	0	0	0	0	0	1	1	7	0	1	0	1	1	0	1	1	1	5	5	2	2	4	2	1	4	2	1	5	4
184	2	1	1	1	2	1	1	0	0	0	0	0	0	0	12	0	1	0	1	1	0	0	1	0	4	4	4	4	4	4	1	1	5	5	4	2
185	2	2	1	1	5	4	4	0	0	0	1	0	0	1	10	0	1	0	1	1	1	0	0	0	4	4	3	1	3	1	1	1	5	5	4	3
186	2	1	1	1	1	1	4	0	0	1	0	0	0	1	7	0	1	0	1	1	0	1	1	0	4	4	3	1	1	2	1	1	5	5	4	3
187	2	2	1	1	2	1	1	0	0	0	1	0	0	1	10	0	1	0	1	1	1	1	1	0	4	4	3	1	3	1	1	1	5	5	4	3
188	4	2	3	1	2	3	2	0	0	1	1	0	1	0	12	0	0	0	0	1	1	1	1	1	4	4	4	4	4	5	2	3	2	2	4	4
189	2	4	1	1	2	1	1	0	0	0	0	0	0	1	8	0	1	0	0	0	0	0	1	0	5	5	5	5	5	5	1	1	1	1	4	1
190	2	3	3	1	2	2	4	0	0	0	0	0	0	1	6	1	1	1	1	1	1	0	0	0	2	2	4	4	4	4	4	4	4	2	2	4
191	2	1	1	1	2	4	4	0	0	0	1	0	0	1	6	1	1	1	1	1	1	0	1	1	5	5	4	4	5	5	5	5	5	5	4	5
192	2	3	1	1	5	1	5	0	0	0	1	0	0	1	5	1	1	1	1	1	1	1	1	0	4	2	2	4	5	5	5	4	1	4	4	2
193	2	1	1	1	5	2	1	0	0	0	1	0	0	0	4	1	1	1	1	1	1	1	1	1	5	5	4	3	5	5	5	5	2	4	5	4
194	2	1	1	1	2	1	1	0	0	0	1	0	0	1	9	1	1	1	1	1	1	1	1	0	5	4	4	5	5	4	5	5	5	5	5	4
195	4	1	1	1	1	1	4	1	0	1	1	0	0	1	13	1	1	1	1	0	0	1	1	0	4	4	5	5	4	5	5	5	5	5	5	4
196	2	2	1	1	1	5	4	0	0	0	1	0	0	0	3	1	0	1	1	0	1	1	1	1	5	5	5	4	4	4	4	4	4	5	4	4
197	3	2	1	1	2	1	4	0	0	1	0	0	0	1	11	0	1	0	1	1	1	1	1	0	3	3	3	3	3	3	1	1	5	1	5	1
198	2	2	2	1	2	2	4	0	0	0	0	0	0	1	10	0	1	0	1	1	0	1	0	1	4	3	4	4	4	5	2	4	5	5	5	5
199	2	1	1	1	2	2	4	0	0	1	1	0	0	1	8	0	1	0	1	1	1	1	1	0	5	5	5	5	5	5	2	4	5	5	4	1
200	3	1	1	1	2	1	1	0	0	1	0	0	1	0	4	0	0	1	1	0	1	1	1	1	4	4	4	4	4	5	2	2	2	2	4	3
201	3	5	1	1	2	1	4	0	0	1	1	0	0	1	12	0	1	1	1	1	1	1	1	1	5	5	4	4	5	5	1	1	5	5	5	5
202	4	1	1	1	2	4	5	0	0	0	0	0	0	0	9	0	0	0	1	0	0	0	0	0	5	5	5	5	5	5	1	4	4	1	4	1
203	2	2	2	1	1	5	4	0	0	0	1	1	0	1	6	1	1	1	1	1	1	1	0	1	5	5	4	3	4	5	5	4	3	4	4	4
204	2	2	1	1	2	3	5	0	0	0	0	0	1	1	4	0	1	0	1	0	1	1	0	1	3	2	4	4	5	4	3	3	3	2	4	2
205	2	3	1	1	6	1	2	0	0	0	0	0	1	0	5	0	1	1	1	1	0	0	0	0	2	1	2	4	4	4	1	1	3	2	2	4
206	3	1	1	1	2	1	4	0	0	0	0	0	0	0	7	0	1	1	1	1	1	0	1	0	5	5	5	5	5	5	1	1	3	3	1	2
207	2	1	2	1	1	2	2	0	1	1	0	0	0	1	4	1	1	0	0	0	0	0	1	1	5	5	4	4	4	5	5	4	5	5	5	4
208	2	1	1	1	1	2	2	0	1	1	0	0	0	1	4	1	1	1	1	0	0	0	1	0	5	5	5	5	5	5	5	4	5	4	5	5
209	2	4	1	1	5	1	2	0	1	0	0	0	0	1	10	1	1	0	0	0	1	0	1	0	5	5	5	5	5	5	5	5	5	5	5	5
